# Supplementary material for: Expression Quantitative Trait Loci (eQTL) Mapping in Korean Patients With Crohn’s Disease and Identification of Potential Causal Genes Through Integration With Disease Associations
Source: Front Genet. 2020 May 14;11:486. doi: 10.3389/fgene.2020.00486 (PMC7240107; doi:10.3389/fgene.2020.00486)
Supplement: Supplementary file 2 [file Data_Sheet_2.xlsx]

## Sheet: Supplementary Table 1
Supplementary Table 1. Clinical characteristics
	No. of samples
CD patients	101
Male (%)	62 (61.4)
Mean age at diagnosis (yr)	24.2 ± 7.6
Age group at diagnosis (%)
17~40	56 (55.4)
> 40	45 (44.6)
Location, no. (%)
Ileum	18 (17.8)
Colon	7 (6.9)
Ileocolon	76(75.2)
Behavior, no. (%)
Inflammatory	21 (20.8)
Stricturing	24 (23.8)
Penetrating	56 (55.4)
Perianal fistula, no. (%)
No	41 (40.6)
Yes	60 (59.4)
CD, Crohn's disease

## Sheet: Supplementary Table 2
Supplementary Table 2. Gene Ontology enrichment analysis using 3,816 eGenes
GO biological process complete	Fold enrichment	P value
Granulocyte activation (GO:0036230)	1.92	1.99 ⅹ 10-6
Neutrophil activation (GO:0042119)	1.91	3.64 ⅹ 10-6
Neutrophil mediated immunity (GO:0002446)	1.91	5.04 ⅹ 10-6
Neutrophil degranulation (GO:0043312)	1.89	1.58 ⅹ 10-5
Neutrophil activation involved in immune response (GO:0002283)	1.89	1.27 ⅹ 10-5
Myeloid leukocyte mediated immunity (GO:0002444)	1.86	1.52 ⅹ 10-5
Leukocyte degranulation (GO:0043299)	1.85	3.28 ⅹ 10-5
Myeloid cell activation involved in immune response (GO:0002275)	1.83	3.50 ⅹ 10-5
Myeloid leukocyte activation (GO:0002274)	1.78	4.25 ⅹ 10-5
Leukocyte activation involved in immune response (GO:0002366)	1.74	6.47 ⅹ 10-5
Cell activation involved in immune response (GO:0002263)	1.73	9.79 ⅹ 10-5
Regulated exocytosis (GO:0045055)	1.6	2.97 ⅹ 10-3
Small molecule biosynthetic process (GO:0044283)	1.59	2.81 ⅹ 10-2
Leukocyte activation (GO:0045321)	1.57	2.39 ⅹ 10-4
Exocytosis (GO:0006887)	1.56	3.28 ⅹ 10-3
Leukocyte mediated immunity (GO:0002443)	1.56	2.15 ⅹ 10-3
Cell activation (GO:0001775)	1.53	2.01 ⅹ 10-4
Organonitrogen compound biosynthetic process (GO:1901566)	1.52	5.12 ⅹ 10-7
Cellular amide metabolic process (GO:0043603)	1.52	1.66 ⅹ 10-2
Oxoacid metabolic process (GO:0043436)	1.48	5.90 ⅹ 10-3
Organic acid metabolic process (GO:0006082)	1.47	7.49 ⅹ 10-3
Carboxylic acid metabolic process (GO:0019752)	1.46	4.13 ⅹ 10-2
Secretion (GO:0046903)	1.42	2.38 ⅹ 10-2
Small molecule metabolic process (GO:0044281)	1.42	1.16 ⅹ 10-5
Vesicle-mediated transport (GO:0016192)	1.38	1.13 ⅹ 10-4
Cellular biosynthetic process (GO:0044249)	1.36	1.43 ⅹ 10-7
Organic substance biosynthetic process (GO:1901576)	1.35	2.32 ⅹ 10-7
Organic substance catabolic process (GO:1901575)	1.34	1.05 ⅹ 10-2
Biosynthetic process (GO:0009058)	1.34	7.08 ⅹ 10-7
Cellular catabolic process (GO:0044248)	1.33	1.16 ⅹ 10-2
Establishment of localization in cell (GO:0051649)	1.33	1.77 ⅹ 10-2
Phosphorus metabolic process (GO:0006793)	1.31	2.94 ⅹ 10-3
Phosphate-containing compound metabolic process (GO:0006796)	1.29	1.11 ⅹ 10-2
Cellular localization (GO:0051641)	1.28	1.60 ⅹ 10-2
Cellular nitrogen compound metabolic process (GO:0034641)	1.27	3.02 ⅹ 10-5
Transport (GO:0006810)	1.26	2.82 ⅹ 10-7
Establishment of localization (GO:0051234)	1.26	2.23 ⅹ 10-7
Heterocycle metabolic process (GO:0046483)	1.24	1.08 ⅹ 10-2
Cellular aromatic compound metabolic process (GO:0006725)	1.23	1.62 ⅹ 10-2
Organic cyclic compound metabolic process (GO:1901360)	1.23	1.04 ⅹ 10-2
Organonitrogen compound metabolic process (GO:1901564)	1.21	6.35 ⅹ 10-6
Localization (GO:0051179)	1.2	1.86 ⅹ 10-5
Cellular metabolic process (GO:0044237)	1.2	8.16 ⅹ 10-10
Organic substance metabolic process (GO:0071704)	1.19	1.31 ⅹ 10-9
Nitrogen compound metabolic process (GO:0006807)	1.19	1.10 ⅹ 10-7
Cellular macromolecule metabolic process (GO:0044260)	1.19	2.20 ⅹ 10-3
Metabolic process (GO:0008152)	1.18	8.51 ⅹ 10-10
Primary metabolic process (GO:0044238)	1.17	1.45 ⅹ 10-6
Cellular process (GO:0009987)	1.07	3.00 ⅹ 10-4
Biological_process (GO:0008150)	1.06	2.47 ⅹ 10-9
Detection of chemical stimulus (GO:0009593)	0.34	1.00 ⅹ 10-5
Sensory perception of chemical stimulus (GO:0007606)	0.33	2.99 ⅹ 10-6
Detection of stimulus involved in sensory perception (GO:0050906)	0.33	2.22 ⅹ 10-6
Detection of chemical stimulus involved in sensory perception (GO:0050907)	0.26	9.70 ⅹ 10-8
Sensory perception of smell (GO:0007608)	0.25	2.44 ⅹ 10-7
Detection of chemical stimulus involved in sensory perception of smell (GO:0050911)	0.2	1.41 ⅹ 10-8
GO, Gene Ontology;

## Sheet: Supplementary Table 3
Supplementary Table 3. Shared eGenes with opposite direction of allelic effect in each pair of three cis-eQTL databases
Pair of cis-eQTL databases	Gene symbol	Description
Korean CDa-Japaneseb (16 genes)	CEACAM21	Carcinoembryonic Antigen Related Cell Adhesion Molecule 21
	ZNF749	Zinc Finger Protein 749
	MED22	Mediator Complex Subunit 22
	RP11-705C15.2	.
	NOTCH2NL	Notch 2 N-Terminal Like
	FLCN	Folliculin
	PRR4	Proline Rich 4
	SURF6	Surfeit 6
	CYP2D7P1	Cytochrome P450 Family 2 Subfamily D Member 7 (Gene/Pseudogene)
	RP11-453E17.3	.
	TAP2	Transporter 2, ATP Binding Cassette Subfamily B Member
	CD300C	CD300c Molecule
	LRRC37A2	Leucine Rich Repeat Containing 37 Member A2
	UBA6-AS1	UBA6 Antisense RNA 1 (Head To Head)
	TYW1B	TRNA-YW Synthesizing Protein 1 Homolog B
	NUDT19	Nudix Hydrolase 19
Korean CDa-GTExc (56 genes)	PRR4	Proline Rich 4
	SURF6	Surfeit 6
	TAP2	Transporter 2, ATP Binding Cassette Subfamily B Member
	CEACAM21	Carcinoembryonic Antigen Related Cell Adhesion Molecule 21
	TYW1B	TRNA-YW Synthesizing Protein 1 Homolog B
	MED22	Mediator Complex Subunit 22
	ZNF749	Zinc Finger Protein 749
	NOTCH2NL	Notch 2 N-Terminal Like
	CD300C	CD300c Molecule
	HLA-A	Major Histocompatibility Complex, Class I, A
	HLA-C	Major Histocompatibility Complex, Class I, C
	RP11-347C12.2	.
	JRK	Jrk Helix-Turn-Helix Protein
	ZNF718	Zinc Finger Protein 718
	CCDC125	Coiled-Coil Domain Containing 125
	CEACAM3	Carcinoembryonic Antigen Related Cell Adhesion Molecule 3
	CHD1L	Chromodomain Helicase DNA Binding Protein 1 Like
	CCHCR1	Coiled-Coil Alpha-Helical Rod Protein 1
	RP11-497H16.6	.
	TCF19	Transcription Factor 19
	BARD1	BRCA1 Associated RING Domain 1
	TTC4	Tetratricopeptide Repeat Domain 4
	C22orf34	Chromosome 22 Open Reading Frame 34
	DDX11L10	DEAD/H-Box Helicase 11 Like 10
	MICB	MHC Class I Polypeptide-Related Sequence B
	AC016747.3	.
	RRP7A	Ribosomal RNA Processing 7 Homolog A
	RPA2	Replication Protein A2
	POLR1A	RNA Polymerase I Subunit A
	LINS	Lin-28 Homolog A
	FANCA	FA Complementation Group A
	AFAP1	Actin Filament Associated Protein 1
	IQCG	IQ Motif Containing G
	GUF1	GUF1 Homolog, GTPase
	TOM1L2	Target Of Myb1 Like 2 Membrane Trafficking Protein
	KIAA1715	Lunapark, ER Junction Formation Factor
	TMOD3	Tropomodulin 3
	DZIP3	DAZ Interacting Zinc Finger Protein 3
	SFI1	SFI1 Centrin Binding Protein
	RAB7L1	RAB29, Member RAS Oncogene Family
	PHACTR4	Phosphatase And Actin Regulator 4
	CWF19L2	CWF19 Like Cell Cycle Control Factor 2
	LINC00667	Long Intergenic Non-Protein Coding RNA 667
	MTHFS	Methenyltetrahydrofolate Synthetase
	MRPL10	Mitochondrial Ribosomal Protein L10
	DIP2A	Disco Interacting Protein 2 Homolog A
	RNF185	Ring Finger Protein 185
	LINGO2	Leucine Rich Repeat And Ig Domain Containing 2
	COG4	Component Of Oligomeric Golgi Complex 4
	ACSF3	Acyl-CoA Synthetase Family Member 3
	AKR1E2	Aldo-Keto Reductase Family 1 Member E2
	FAM21C	WASH Complex Subunit 2C
	CCL5	C-C Motif Chemokine Ligand 5
	CCZ1	CCZ1 Homolog, Vacuolar Protein Trafficking And Biogenesis Associated
	DHFR	Dihydrofolate Reductase
	MAN1B1	Mannosidase Alpha Class 1B Member 1
GTExc-Japaneseb (44 genes)	TAGLN	Transgelin
	TWISTNB	TWIST Neighbor
	SERINC2	Serine Incorporator 2
	XXbac-BPG248L24.12	.
	CHI3L2	Chitinase 3 Like 2
	DZIP3	DAZ Interacting Zinc Finger Protein 3
	CTD-3214H19.6	Purkinje Cell Protein 2
	LRRC37A2	Leucine Rich Repeat Containing 37 Member A2
	FTCDNL1	Formiminotransferase Cyclodeaminase N-Terminal Like
	RP11-75L1.2	.
	RP11-705C15.2	.
	DDX11L10	DEAD/H-Box Helicase 11 Like 10
	AC004967.7	.
	RP4-717I23.3	.
	CDK10	Cyclin Dependent Kinase 10
	RP11-457M11.5	.
	NAPSB	Napsin B Aspartic Peptidase, Pseudogene
	GRM2	Glutamate Metabotropic Receptor 2
	DECR2	2,4-Dienoyl-CoA Reductase 2
	RP1-257A7.4	.
	EPHA1-AS1	EPHA1 Antisense RNA 1
	ZFAND2A	Zinc Finger AN1-Type Containing 2A
	RFWD3	Ring Finger And WD Repeat Domain 3
	RRP7A	Ribosomal RNA Processing 7 Homolog A
	AK5	Adenylate Kinase 5
	DHFR	Dihydrofolate Reductase
	STYXL1	Serine/Threonine/Tyrosine Interacting Like 1
	NPIPA5	Nuclear Pore Complex Interacting Protein Family Member A5
	AC079325.6	.
	IGLC7	Immunoglobulin Lambda Constant 7
	CTD-2228K2.7	.
	KRT17P2	Keratin 17 Pseudogene 2
	HLA-DRB6	Major Histocompatibility Complex, Class II, DR Beta 6 (Pseudogene)
	RP11-419C5.2	.
	EFCAB12	EF-Hand Calcium Binding Domain 12
	SNX19	Sorting Nexin 19
	ASB1	Ankyrin Repeat And SOCS Box Containing 1
	NSG1	Neuronal Vesicle Trafficking Associated 1
	NBPF3	NBPF Member 3
	PCP2	Purkinje Cell Protein 2
	TUBB2A	Tubulin Beta 2A Class IIa
	CTC-457L16.2	.
	DDX1	DEAD-Box Helicase 1
	PRMT2	Protein Arginine Methyltransferase 2
eQTL, expression quantitative trait loci; aCis-eQTLs identified in whole blood tissues of 101 Korean CD patients (http://asan.crohneqtl.com/) bCis-eQTLs identified in whole blood tissues of 105 Japanese healthy volunteers (https://humandbs.biosciencedbc.jp/en/hum0099-v1#hum0099.v1.eqtl.v1) cCis-eQTLs identified in whole blood tissues of 369 postmortem samples (https://gtexportal.org/home/datasets)

## Sheet: Supplementary Table 4
Supplementary Table 4. Colocalization analysis between CD GWAS and whole blood cis-eQTLs of Korean CD patients using eCAVIAR (CLPP > 0.01)
Locus	Lead SNPa	Target gene	SNP	LD (r2)b	Position (hg19)	Allele		Credible set posterior probabilityc	CLPPd		GWASe			Cis-eQTL
						Risk	Non-risk				P value	OR		P valuef	Slopeg
GPR35 (2q37)	rs3749172	GPR35	rs2953153	1	241566012	G	A	0.529725	0.030225		1.38 ⅹ 10-7	1.34164		4.40 ⅹ 10-6	-0.61
			rs3749172	Exact	241570249	A	C	0.427168	0.0243733		6.65 ⅹ 10-8	1.35324		4.40 ⅹ 10-6	-0.61
TNIP1 (5q33)	rs77555371	ANXA6	rs2233295	0.76	150429452	A	G	0.518882	0.0218271		8.24 ⅹ 10-4	1.77101		1.79 ⅹ 10-2	-0.35822
		CSF1R	rs2233295	0.76	150429452	A	G	0.50889	0.0124549		8.24 ⅹ 10-4	1.77101		3.62 ⅹ 10-2	-0.387317
		NDST1	rs2233295	0.76	150429452	A	G	0.501516	0.0123531		8.24 ⅹ 10-4	1.77101		5.24 ⅹ 10-2	-0.477913
RNASET2 (6q27)	rs1044059	RNASET2	rs9459827	1	167392204	T	A	0.494267	0.0396406		1.79 ⅹ 10-8	1.34707		1.09 ⅹ 10-12	-0.896
		AL133458.1	rs9459827	1	167392204	T	A	0.477237	0.0212652		1.79 ⅹ 10-8	1.34707		2.05 ⅹ 10-10	-0.819
TNFSF15 (9q32)	rs55951892	TNFSF15	rs7848647	0.51	117569046	C	T	0.5	0.23178		3.29 ⅹ 10-45	2.09664		3.59 ⅹ 10-10	-0.75
			rs6478109	0.51	117568766	G	A	0.5	0.23178		3.19 ⅹ 10-45	2.097		3.59 ⅹ 10-10	-0.75
CD40 (20q13)	rs12480534	PLTP	rs1569723	0.51	44742064	C	A	0.809038	0.0118326		6.16 ⅹ 10-5	1.2438		2.13 ⅹ 10-2	-0.230692
TNFRSF6B (20q13)	rs2315647	PPDPF	rs2315647	Exact	62379853	C	G	0.925545	0.0531028		5.52 ⅹ 10-7	1.74935		2.81 ⅹ 10-3	1.24896
		HAR1A	rs2315647	Exact	62379853	C	G	0.667143	0.0247704		5.52 ⅹ 10-7	1.74935		1.07 ⅹ 10-2	-1.62892
			rs2427537	0.88	62376227	T	C	0.331256	0.0122992		2.10 ⅹ 10-6	1.69662		2.98 ⅹ 10-2	-0.574991
BP, base pair; CD; Crohn's disease; CLPP, co-localization posterior probability; eQTL, expression quantitative trait loci; GWAS, genome-wide association study; LD, linkage disequilibrium; OR, odds ratio; RAF, risk allele frequency; SNP, single nucleotide polymorphism; Bold: target genes with total credible set > 0.95 and significant cis-eQTL P value (FDR < 0.05). aA variant with the most signific…

## Sheet: Supplementary Table 5
Supplementary Table 5. Colocalization analysis between CD GWAS and whole blood cis-eQTLs of Japanese using eCAVIAR (CLPP > 0.01)
Locus	Lead SNPa	Target gene	SNP	LD (r2)b	Position (hg19)	Allele		Credible set posterior probabilityc	CLPPd		GWASe			Cis-eQTL
						Risk	Non-risk				P value	OR		P valuef	Slopeg
GPR35 (2q37)	rs3749172	GPR35	rs3749172	Exact	241570249	A	C	0.70944	0.39161		6.65 ⅹ 10-8	1.35324		1.25 ⅹ 10-8	-0.88
			rs2953153	1	241566012	G	A	0.184039	0.101589		1.38 ⅹ 10-7	1.34164		1.70 ⅹ 10-8	-0.87
MST1R (3p21)	rs13064576	PFKFB4	rs1050088	0.6	49570882	T	C	0.5621	0.290339		1.89 ⅹ 10-3	1.32001		3.88 ⅹ 10-3	0.803406
			rs4855836	0.6	49590256	C	T	0.171919	0.0888007		1.89 ⅹ 10-3	1.31996		3.87 ⅹ 10-3	0.803703
TNFSF15 (9q32)	rs55951892	TNFSF15	rs7848647	0.51	117569046	C	T	0.5	0.128911		3.29 ⅹ 10-45	2.09664		3.59 ⅹ 10-10	-0.75
			rs6478109	0.51	117568766	G	A	0.5	0.128911		3.19 ⅹ 10-45	2.097		3.59 ⅹ 10-10	-0.75
NKX2-3 (10q24)	rs1468889	ERLIN1	rs9332448	0.75	101317077	A	G	0.500714	0.288767		9.25 ⅹ 10-4	1.19		1.04 ⅹ 10-1	-0.339551
			rs10883376	0.75	101316142	G	A	0.499286	0.287943		8.89 ⅹ 10-4	1.19021		5.85 ⅹ 10-1	0.0533641
CD40 (20q13)	rs12480534	SNX21	rs1883838	0.25	44761896	C	T	0.916986	0.205026		8.84 ⅹ 10-2	1.1035		2.67 ⅹ 10-4	0.493465
		WFDC2	rs6032676	0.22	44775863	G	C	0.763305	0.0223749		3.61 ⅹ 10-2	1.13187		1.30 ⅹ 10-5	0.600984
BP, base pair; CD; Crohn's disease; CLPP, co-localization posterior probability; eQTL, expression quantitative trait loci; GWAS, genome-wide association study; LD, linkage disequilibrium; OR, odds ratio; RAF, risk allele frequency; SNP, single nucleotide polymorphism; Bold: target genes with total credible set > 0.95 and significant cis-eQTL P value (FDR < 0.05). aA variant with the most signific…

## Sheet: Supplementary Table 6
Supplementary Table 6. Colocalization analysis between CD GWAS and whole blood cis-eQTLs of GTEx using eCAVIAR (CLPP > 0.01)
Locus	Lead SNPa	Target gene	SNP	LD (r2)b	Position (hg19)	Allele		Credible set posterior probabilityc	CLPPd		GWASe			Cis-eQTL
						Risk	Non-risk				P value	OR		P valuef	Slopeg
IL23R (1p31)	rs11209032	MIER1	rs11209030	0.26	67737775	C	A	0.444784	0.0187696		1.60 ⅹ 10-3	1.21309		1.71 ⅹ 10-2	0.0366404
GPR35 (2q37)	rs3749172	BOK	rs2953153	1	241566012	G	A	0.529725	0.030225		1.38 ⅹ 10-7	1.34164		1.77 ⅹ 10-2	0.104087
			rs3749172	Exact	241570249	A	C	0.427168	0.0243733		6.65 ⅹ 10-8	1.35324		1.99 ⅹ 10-2	0.102769
MST1R (3p21)	rs13064576	RBM6	rs13064576	Exact	49642430	T	C	0.861052	0.0600552		6.76 ⅹ 10-5	1.50071		1.12 ⅹ 10-9	0.266256
		HYAL3	rs2005557	0.72	49701298	G	A	0.406707	0.0294897		2.37 ⅹ 10-4	1.46962		3.08 ⅹ 10-4	-0.141708
			rs6767878	0.72	49710345	T	A	0.2304	0.0167059		2.29 ⅹ 10-4	1.47108		5.33 ⅹ 10-5	-0.161632
		AMT	rs13064576	Exact	49642430	T	C	0.839251	0.0440331		6.76 ⅹ 10-5	1.50071		5.70 ⅹ 10-4	0.120247
		NCKIPSD	rs1050088	0.6	49570882	T	C	0.44255	0.0385535		1.89 ⅹ 10-3	1.32001		1.11 ⅹ 10-4	-0.113065
		RP11-804H8.6	rs13093385	0.82	49710479	T	A	0.447702	0.0218757		1.53 ⅹ 10-4	1.49563		4.40 ⅹ 10-2	0.0897293
			rs6767878	0.72	49710345	T	A	0.305588	0.0149317		2.29 ⅹ 10-4	1.47108		2.04 ⅹ 10-2	0.0874315
		RASSF1	rs6766131	0.65	49538932	C	T	0.501962	0.0222395		1.15 ⅹ 10-3	1.34202		4.60 ⅹ 10-2	0.0436674
			rs7630869	0.65	49522543	T	C	0.235524	0.0104349		8.41 ⅹ 10-4	1.35292		4.63 ⅹ 10-2	0.043547
		P4HTM	rs1050088	0.6	49570882	T	C	0.504607	0.0169506		1.89 ⅹ 10-3	1.32001		3.32 ⅹ 10-2	-0.0478759
		MAPKAPK3	rs1131095	1	49714225	C	T	0.309988	0.0148072		9.49 ⅹ 10-5	1.48657		4.72 ⅹ 10-3	0.0665426
		HEMK1	rs1131095	1	49714225	C	T	0.273896	0.0129255		9.49 ⅹ 10-5	1.48657		3.78 ⅹ 10-3	0.0828139
		DAG1	rs1131095	1	49714225	C	T	0.253575	0.0103511		9.49 ⅹ 10-5	1.48657		4.01 ⅹ 10-2	0.0923699
TBC1D1 (4p14)	rs73243351	AC021860.1	rs6856616	0.78	38325036	C	T	0.872204	0.17622		1.01 ⅹ 10-12	1.5386		1.16 ⅹ 10-3	-0.351991
			rs73243354	0.82	38345898	C	A	0.102445	0.0206979		5.81 ⅹ 10-14	1.57169		1.22 ⅹ 10-2	-0.266156
		RP11-360F5.3	rs1906297	0.59	38325105	T	C	0.457039	0.0333862		3.17 ⅹ 10-10	1.44002		6.66 ⅹ 10-3	0.210729
			rs6829875	0.59	38328777	A	G	0.177896	0.0129951		2.18 ⅹ 10-10	1.4484		5.39 ⅹ 10-3	0.215154
		RP11-36B15.1	rs1906297	0.59	38325105	T	C	0.435987	0.0323442		3.17 ⅹ 10-10	1.44002		6.14 ⅹ 10-3	0.142294
			rs6829875	0.59	38328777	A	G	0.205824	0.0152693		2.18 ⅹ 10-10	1.4484		3.72 ⅹ 10-3	0.149886
		TMEM156	rs6846728	0.57	38363406	G	T	1	0.0252371		9.14 ⅹ 10-13	1.69286		3.49 ⅹ 10-2	-0.0964143
		RP11-177C12.1	rs13133642	0.23	38366090	C	T	0.450701	0.0164317		1.35 ⅹ 10-5	1.25869		3.91 ⅹ 10-3	0.0951183
IL12B (5q33)	rs56167332	GAPDHP40	rs4921493	0.75	158836107	C	T	0.477782	0.073992		7.92 ⅹ 10-6	1.27231		2.48 ⅹ 10-5	0.239033
			rs1422877	0.77	158839512	G	A	0.165751	0.0256691		2.85 ⅹ 10-6	1.28867		1.57 ⅹ 10-5	0.242053
RNASET2 (6q27)	rs1044059	MLLT4	rs364451	0.62	167384756	A	G	0.513747	0.233754		1.22 ⅹ 10-6	1.31407		3.76 ⅹ 10-2	-0.141627
			rs444988	0.62	167389674	T	A	0.272434	0.123957		1.22 ⅹ 10-6	1.31407		4.62 ⅹ 10-2	-0.136287
		MPC1	rs3798307	0.34	167363948	G	A	0.657918	0.0536723		2.02 ⅹ 10-2	1.13035		5.57 ⅹ 10-3	0.144199
			rs2236312	0.34	167360104	G	A	0.306413	0.0249969		2.60 ⅹ 10-2	1.12493		2.23 ⅹ 10-2	0.117783
		RPS6KA2	rs1044059	Exact	167369897	C	A	0.419596	0.0330863		7.97 ⅹ 10-9	1.36032		9.10 ⅹ 10-8	-0.254213
		FGFR1OP	rs2149084	1	167370988	G	C	0.195779	0.0297043		1.04 ⅹ 10-8	1.35638		3.18 ⅹ 10-2	0.0871164
			rs2769346	1	167370999	A	G	0.19425	0.0294723		1.04 ⅹ 10-8	1.35635		3.18 ⅹ 10-2	0.0871164
		AL133458.1	rs434093	1	167382449	C	T	0.478541	0.0263291		1.77 ⅹ 10-8	1.34721		7.62 ⅹ 10-34	-0.48661
		RP1-167A14.2	rs364283	1	167383750	T	C	0.196402	0.0103348		1.77 ⅹ 10-8	1.34721		1.69 ⅹ 10-5	-0.253992
TNFSF15 (9q32)	rs55951892	TNFSF15	rs7848647	0.51	117569046	C	T	0.592161	0.0869693		3.29 ⅹ 10-45	2.09664		1.59 ⅹ 10-7	-0.25134
			rs6478109	0.51	117568766	G	A	0.407839	0.0598983		3.19 ⅹ 10-45	2.097		2.60 ⅹ 10-7	-0.249385
		DFNB31	rs2006996	0.71	117592638	C	T	0.555671	0.0204187		8.56 ⅹ 10-40	1.99732		3.39 ⅹ 10-2	0.174564
			rs911604	0.7	117589257	A	C	0.444326	0.0163272		1.31 ⅹ 10-36	1.95685		4.75 ⅹ 10-2	0.227343
		TNFSF8	rs7848647	0.51	117569046	C	T	0.568082	0.0184163		3.29 ⅹ 10-45	2.09664		1.79 ⅹ 10-3	-0.131227
			rs6478109	0.51	117568766	G	A	0.431918	0.0140021		3.19 ⅹ 10-45	2.097		2.64 ⅹ 10-3	-0.127536
ZMIZ1 (10q22)	rs1250551	RP11-773D16.1	rs1250559	0.33	81053560	G	A	0.780742	0.100089		3.15 ⅹ 10-2	1.13097		2.15 ⅹ 10-4	-0.188459
			rs1250560	0.33	81053475	G	A	0.181154	0.0232233		3.03 ⅹ 10-2	1.1319		1.85 ⅹ 10-3	-0.159476
DUSP5 (10q25)	rs11195128	XPNPEP1	rs10884958	0.25	112155920	T	C	0.914985	0.981943		2.52 ⅹ 10-4	1.26741		6.01 ⅹ 10-3	-0.0942944
			rs4918509	0.25	112154981	A	C	0.0630278	0.0676401		1.79 ⅹ 10-4	1.27551		4.36 ⅹ 10-3	-0.09713
ATG16L2 (11q13)	rs11235604	RAB6A	rs479490	0.22	72497321	C	T	0.82837	0.0532329		1.99 ⅹ 10-1	1.08182		1.87 ⅹ 10-2	0.0476109
ELF1 (13q14)	rs4264266	KBTBD7	rs9590569	0.27	41584690	T	C	0.85974	0.0495775		1.06 ⅹ 10-1	1.09161		3.70 ⅹ 10-3	-0.0713207
FOS (14q24)	rs4645854	MLH3	rs6574220	0.56	75725769	T	C	0.555861	0.0128313		7.41 ⅹ 10-2	1.11419		1.11 ⅹ 10-2	0.141138
			rs741847	0.56	75722496	A	G	0.444133	0.0102522		1.06 ⅹ 10-1	1.10121		7.38 ⅹ 10-3	0.148958
CDYL2 (16q23)	rs13333532	RP11-391L3.5	rs16953969	0.4	80798534	G	T	0.51108	0.0258351		7.53 ⅹ 10-2	1.16198		8.36 ⅹ 10-3	-0.362329
STAT3 (17q21)	rs4796793	RPL27	rs957971	0.9	40519925	G	C	0.451106	0.432344		4.04 ⅹ 10-8	1.3522		4.42 ⅹ 10-2	-0.0426646
			rs4796791	0.9	40530763	C	T	0.290425	0.278345		4.25 ⅹ 10-8	1.35166		4.04 ⅹ 10-2	-0.0438114
		RP11-358B23.5	rs7211777	0.9	40534075	A	G	0.459594	0.10965		3.64 ⅹ 10-8	1.35427		1.78 ⅹ 10-2	-0.127833
			rs957971	0.9	40519925	G	C	0.328039	0.0782635		4.04 ⅹ 10-8	1.3522		1.76 ⅹ 10-2	-0.12837
		BECN1	rs8073836	0.9	40525719	T	C	0.737304	0.148497		3.86 ⅹ 10-8	1.35282		2.55 ⅹ 10-3	-0.0668553
			rs744166	0.9	40514201	A	G	0.183634	0.0369848		4.22 ⅹ 10-8	1.35158		2.92 ⅹ 10-3	-0.0661553
		DHX58	rs8073517	0.9	40503324	T	C	0.1804	0.0630178		4.26 ⅹ 10-8	1.3515		1.95 ⅹ 10-2	0.0830525
			rs957971	0.9	40519925	G	C	0.161079	0.0562684		4.04 ⅹ 10-8	1.3522		1.67 ⅹ 10-2	0.0848783
		NAGLU	rs1905339	0.45	40582296	T	C	0.205159	0.0229157		2.46 ⅹ 10-5	1.26556		2.92 ⅹ 10-2	0.060299
			rs56364076	0.74	40565035	T	C	0.140095	0.0156483		2.74 ⅹ 10-7	1.3302		3.72 ⅹ 10-2	0.0569438
		JUP	rs72823055	0.32	40565916	G	T	0.6156	0.018714		6.85 ⅹ 10-5	1.29132		1.55 ⅹ 10-2	-0.21854
			rs72823056	0.32	40565926	T	G	0.3844	0.0116856		8.82 ⅹ 10-5	1.28289		2.28 ⅹ 10-2	-0.188977
		NT5C3B	rs1905341	0.96	40520597	C	T	0.285264	0.0110244		5.18 ⅹ 10-9	1.39222		8.94 ⅹ 10-3	0.197903
			rs58288833	0.96	40496701	C	A	0.280231	0.0108299		5.26 ⅹ 10-9	1.39207		9.03 ⅹ 10-3	0.198081
		CTD-3199J23.6	rs72823047	0.74	40563017	G	A	1	0.0202691		5.92 ⅹ 10-8	1.36906		4.76 ⅹ 10-2	-0.210948
		ARL4D	rs72823055	0.32	40565916	G	T	0.868746	0.0175283		6.85 ⅹ 10-5	1.29132		1.36 ⅹ 10-2	-0.190751
		NBR2	rs11079045	0.47	40587669	A	G	0.495059	0.0161501		6.04 ⅹ 10-6	1.28486		4.61 ⅹ 10-2	-0.101734
PTPN2 (18p11)	rs8091566	RNMT	rs4797706	0.38	12869064	T	G	0.240603	0.099565		5.52 ⅹ 10-2	1.14026		3.06 ⅹ 10-2	0.138143
			rs4797707	0.38	12869065	T	C	0.240603	0.099565		5.52 ⅹ 10-2	1.14026		3.06 ⅹ 10-2	0.138143
		TUBB6	rs73950684	0.38	12871301	T	A	0.372188	0.0713261		5.26 ⅹ 10-2	1.14054		8.24 ⅹ 10-3	0.281563
			rs513185	0.38	12861188	T	C	0.0809693	0.015517		5.44 ⅹ 10-2	1.1393		1.34 ⅹ 10-2	0.262945
		CEP192	rs9966378	0.38	12872675	A	G	0.102358	0.0185006		5.27 ⅹ 10-2	1.1405		1.95 ⅹ 10-2	-0.163797
			rs513185	0.38	12861188	T	C	0.0937852	0.0169511		5.44 ⅹ 10-2	1.1393		1.95 ⅹ 10-2	-0.163797
CD40 (20q13)	rs12480534	AL031663.2	rs1569723	0.51	44742064	C	A	0.493668	0.0545889		6.16 ⅹ 10-5	1.2438		1.29 ⅹ 10-2	0.168788
			rs2024568	0.51	44732089	T	C	0.300304	0.0332071		4.94 ⅹ 10-5	1.24827		1.28 ⅹ 10-2	0.168779
		CTSA	rs73622653	0.74	44776883	A	G	0.992484	0.042608		5.24 ⅹ 10-4	1.21311		4.49 ⅹ 10-3	-0.274926
		WFDC3	rs2143699	0.81	44759166	A	G	0.51807	0.0221143		2.78 ⅹ 10-4	1.21986		2.26 ⅹ 10-2	0.23177
		SYS1	rs12481282	0.98	44761377	C	G	0.286788	0.0126742		2.17 ⅹ 10-5	1.25584		9.37 ⅹ 10-3	-0.0902584
		PLTP	rs6065925	0.21	44734296	G	A	0.495352	0.012031		2.42 ⅹ 10-3	1.18594		4.09 ⅹ 10-2	-0.0936043
TNFRSF6B (20q13)	rs2315647	OPRL1	rs2427537	0.88	62376227	T	C	0.616218	0.0406243		2.10 ⅹ 10-6	1.69662		1.77 ⅹ 10-2	-0.0594608
			rs6742	0.52	62374441	T	C	0.383782	0.0253009		1.61 ⅹ 10-2	1.43044		3.38 ⅹ 10-2	-0.0596955
ICOSLG (21q22)	rs2070552	ITGB2	rs8126495	0.71	45624136	C	T	0.626392	0.721084		5.25 ⅹ 10-4	1.20534		1.22 ⅹ 10-1	0.0360241
			rs7282490	0.75	45615741	G	A	0.373608	0.430086		1.87 ⅹ 10-4	1.21985		5.19 ⅹ 10-1	0.0154687
		ITGB2-AS1	rs7282490	0.75	45615741	G	A	0.575457	0.0196305		1.87 ⅹ 10-4	1.21985		2.55 ⅹ 10-2	0.127093
			rs8126495	0.71	45624136	C	T	0.424543	0.0144824		5.25 ⅹ 10-4	1.20534		4.13 ⅹ 10-2	0.113058
		PFKL	rs62228219	0.21	45634160	C	G	0.980156	0.0138364		2.75 ⅹ 10-4	1.23658		3.18 ⅹ 10-2	0.0569679
MAPK1 (22q11)	rs8139142	PI4KA	rs465500	0.36	21798907	A	G	0.368779	0.133959		9.49 ⅹ 10-2	1.09194		2.15 ⅹ 10-2	0.0525858
			rs458361	0.33	21798351	G	C	0.365067	0.132611		8.33 ⅹ 10-2	1.09582		2.13 ⅹ 10-2	0.0526286
		ABHD17AP5	rs460106	0.35	21806401	T	C	0.406343	0.0151904		7.66 ⅹ 10-2	1.09758		4.43 ⅹ 10-2	-0.133636
			rs455546	0.36	21809438	G	T	0.323929	0.0121095		7.72 ⅹ 10-2	1.09769		4.85 ⅹ 10-2	-0.129268
		UBE2L3	rs460106	0.35	21806401	T	C	0.182083	0.0109042		2.75 ⅹ 10-4	1.09758		1.27 ⅹ 10-2	0.0497836
BP, base pair; CD; Crohn's disease; CLPP, co-localization posterior probability; eQTL, expression quantitative trait loci; GWAS, genome-wide association study; LD, linkage disequilibrium; OR, odds ratio; RAF, risk allele frequency; SNP, single nucleotide polymorphism; Bold: target genes with total credible set > 0.95 and significant cis-eQTL P value (FDR < 0.05). aA variant with the most signific…

## Sheet: Supplementary Table 7
Supplementary Table 7. Pairing of the eGene and lead SNPs in TWAS using CD GWAS and cis-eQTLs of Korean CD patients (PSMR < 0.01 and PHEIDI > 0.05)
CHR	Lead SNP	Gene	BP (hg19)	Allele			CD GWASa			Cis-eQTL			TWAS
				Risk	Non-risk		P value	OR		P valueb	Slopec		PSMR	PHEIDI
9	rs6478108	TNFSF15*	117558703	T	C		1.61 ⅹ 10-44	2.0848		2.47 ⅹ 10-10	-0.739932		8.07 ⅹ 10-9	0.125931
7	rs10215341	TTC26*	138817539	G	A		8.97 ⅹ 10-5	1.23961		3.37 ⅹ 10-12	-0.865826		6.41 ⅹ 10-4	0.793666
17	rs9913684	RP11-178C3.2	57691502	G	A		4.52 ⅹ 10-4	1.2043		6.45 ⅹ 10-16	0.938639		1.29 ⅹ 10-3	0.263272
2	rs12471788	PCBP1-AS1*	70287131	C	T		3.68 ⅹ 10-4	1.27084		1.51 ⅹ 10-11	0.831732		1.63 ⅹ 10-3	0.366072
2	rs113679139	ASPRV1*	70320808	G	A		6.42 ⅹ 10-4	1.26227		9.18 ⅹ 10-16	0.879311		1.68 ⅹ 10-3	0.335796
1	rs2295423	DR1*	93581024	C	T		6.27 ⅹ 10-4	1.20399		3.70 ⅹ 10-12	-0.573587		2.15 ⅹ 10-3	0.763563
10	rs61848342	CAMK1D*	12303813	C	T		7.88 ⅹ 10-4	1.19221		3.77 ⅹ 10-12	0.739734		2.51 ⅹ 10-3	0.88955
19	rs3829655	SIGLEC14*	52115645	G	C		4.42 ⅹ 10-4	1.20438		4.74 ⅹ 10-9	0.694172		2.59 ⅹ 10-3	0.255433
6	rs4646272	SLC22A1	160551093	T	G		1.12 ⅹ 10-3	1.18793		2.45 ⅹ 10-14	0.672241		2.74 ⅹ 10-3	0.199333
17	rs8075860	KSR1	25837690	C	G		1.04 ⅹ 10-3	1.20741		7.30 ⅹ 10-9	-0.594047		4.34 ⅹ 10-3	0.646079
16	rs1868468	NUDT7*	77743758	T	G		1.04 ⅹ 10-3	1.40171		2.16 ⅹ 10-8	1.12988		4.65 ⅹ 10-3	0.0617938
12	rs73132930	MYRFL	70208628	A	G		3.39 ⅹ 10-3	1.16834		1.12 ⅹ 10-13	-0.790063		6.42 ⅹ 10-3	0.436388
12	rs73132930	RAB3IP	70208628	A	G		3.39 ⅹ 10-3	1.16834		8.84 ⅹ 10-11	-0.553396		7.58 ⅹ 10-3	0.0604906
1	rs1565440	SDCCAG8	243387788	G	A		3.95 ⅹ 10-3	1.1803		2.71 ⅹ 10-12	-0.865637		7.71 ⅹ 10-3	0.0794086
16	rs1981760	RP11-327F22.6	50723074	C	T		5.81 ⅹ 10-3	1.16655		5.81 ⅹ 10-21	0.912904		8.13 ⅹ 10-3	0.646861
16	rs1981760	NOD2*	50723074	C	T		5.81 ⅹ 10-3	1.16655		2.59 ⅹ 10-20	0.842768		8.22 ⅹ 10-3	0.648101
17	rs3744364	SLFN5	33568289	T	C		4.56 ⅹ 10-3	1.21685		7.42 ⅹ 10-13	0.664325		8.34 ⅹ 10-3	0.323286
14	rs4073738	BEGAIN*	101015380	T	C		6.09 ⅹ 10-3	1.17001		4.00 ⅹ 10-20	1.12106		8.58 ⅹ 10-3	0.987219
4	rs7678576	STIM2	26847736	A	C		3.96 ⅹ 10-3	1.22167		2.87 ⅹ 10-10	-0.584574		8.78 ⅹ 10-3	0.356254
2	rs2953158	GPR35	241551402	G	A		3.84 ⅹ 10-3	1.17727		1.09 ⅹ 10-9	-0.666981		9.00 ⅹ 10-3	0.851083
6	rs3734264	UHRF1BP1*	34831866	A	G		6.77 ⅹ 10-3	1.15614		2.15 ⅹ 10-22	0.905503		9.09 ⅹ 10-3	0.952466
BP, base pair; CD; Crohn's disease; eQTL, expression quantitative trait loci; GWAS, genome-wide association study; HEIDI, heterogeneity in dependent instruments; OR, odds ratio; P; P value; SMR, Summary-data-based Mendelian Randomization; SNP, single nucleotide polymorphism; TWAS, transcriptome-wide association study; Bold: pairs of lead SNP and gene in established IBD susceptibility loci. *Overl…

## Sheet: Supplementary Table 8
Supplementary Table 8. Pairing of the eGene and lead SNPs in TWAS using CD GWAS and cis-eQTLs of Japanese (PSMR < 0.01 and PHEIDI > 0.05)
CHR	Lead SNP	Gene	BP (hg19)	Allele			CD GWASa			Cis-eQTL			TWAS
				Risk	Non-risk		P value	OR		P valueb	Slopec		PSMR	PHEIDI
9	rs10817678	TNFSF15*	117546915	A	G		1.82 ⅹ 10-45	2.10809		5.75 ⅹ 10-12	-0.958341		5.95 ⅹ 10-10	0.204436
6	rs4710161	RNASET2	167356832	C	T		1.76 ⅹ 10-8	1.34759		4.11 ⅹ 10-17	-1.1035		2.86 ⅹ 10-6	0.0594732
6	rs239935	AL133458.1	167359002	A	G		1.24 ⅹ 10-6	1.31428		1.01 ⅹ 10-19	-1.19172		1.88 ⅹ 10-5	0.0694742
2	rs10194048	ASPRV1*	70188310	T	C		8.88 ⅹ 10-5	1.2924		6.35 ⅹ 10-13	1.04673		5.79 ⅹ 10-4	0.0936171
2	rs4853249	PCBP1-AS1*	70252000	T	A		1.06 ⅹ 10-4	1.28763		2.28 ⅹ 10-13	1.06988		6.11 ⅹ 10-4	0.382959
7	rs10215341	TTC26*	138847611	G	A		8.97 ⅹ 10-5	1.23961		6.68 ⅹ 10-12	-0.851735		6.69 ⅹ 10-4	0.102726
19	rs78265344	SIGLEC14*	52147600	A	G		3.33 ⅹ 10-4	1.21174		7.90 ⅹ 10-13	0.98905		1.34 ⅹ 10-3	0.14826
16	rs7206748	NAA60	3515287	C	T		2.59 ⅹ 10-4	1.25728		8.73 ⅹ 10-10	-0.931213		1.70 ⅹ 10-3	0.285607
2	rs11554825	RP11-378A13.1	219121000	C	T		1.60 ⅹ 10-3	1.18058		6.92 ⅹ 10-24	-1.12533		2.60 ⅹ 10-3	0.604746
19	rs12985875	LILRP1	55210533	G	T		1.01 ⅹ 10-3	1.19943		1.11 ⅹ 10-12	0.892415		2.85 ⅹ 10-3	0.109089
1	rs12385720	DR1*	93823319	A	G		5.91 ⅹ 10-4	1.20556		3.98 ⅹ 10-9	-0.84491		3.01 ⅹ 10-3	0.707553
2	rs16987218	WDR35	20150000	T	C		1.27 ⅹ 10-3	1.21441		5.27 ⅹ 10-10	-0.916694		4.22 ⅹ 10-3	0.752635
16	rs112610838	NUDT7*	77766284	T	A		1.72 ⅹ 10-3	1.37861		3.31 ⅹ 10-12	1.42021		4.25 ⅹ 10-3	0.855405
5	rs2617415	CDO1	115147000	C	T		1.78 ⅹ 10-3	1.18771		1.50 ⅹ 10-9	0.878039		5.50 ⅹ 10-3	0.813239
19	rs11564512	PLA2G4C	48582587	A	G		2.47 ⅹ 10-3	1.17698		4.23 ⅹ 10-12	-0.946416		5.54 ⅹ 10-3	0.854426
16	rs80159064	RP11-264M12.2	77776131	C	T		2.78 ⅹ 10-3	1.34874		2.15 ⅹ 10-12	1.44988		5.93 ⅹ 10-3	0.822471
12	rs10748108	NUP107	69108600	G	T		2.17 ⅹ 10-3	1.19019		4.85 ⅹ 10-10	0.880227		5.95 ⅹ 10-3	0.291896
7	rs57966707	PVRIG	99817500	A	T		1.89 ⅹ 10-3	1.18534		5.88 ⅹ 10-9	-0.794208		6.13 ⅹ 10-3	0.514272
19	rs11085491	ZNF100	21927999	C	T		4.84 ⅹ 10-3	1.18181		6.60 ⅹ 10-18	1.20583		7.41 ⅹ 10-3	0.211011
19	rs2278831	SIGLEC5	52132466	G	A		2.64 ⅹ 10-3	1.22788		6.76 ⅹ 10-9	0.894605		7.61 ⅹ 10-3	0.458629
14	rs4073738	BEGAIN*	101028618	T	C		6.09 ⅹ 10-3	1.17001		1.47 ⅹ 10-23	1.24328		8.16 ⅹ 10-3	0.967627
10	rs11257655	CAMK1D*	12634513	T	C		3.36 ⅹ 10-3	1.16601		1.22 ⅹ 10-9	0.858842		8.27 ⅹ 10-3	0.0844034
16	rs1981760	NOD2*	50747251	C	T		5.81 ⅹ 10-3	1.16655		2.88 ⅹ 10-18	1.3209		8.54 ⅹ 10-3	0.687701
14	rs34076421	CTD-2062F14.3	101007000	G	C		5.22 ⅹ 10-3	1.17359		7.65 ⅹ 10-15	1.0576		8.57 ⅹ 10-3	0.99302
9	rs8176722	ABO	136140784	A	C		5.40 ⅹ 10-3	1.19056		1.48 ⅹ 10-15	1.41349		8.61 ⅹ 10-3	0.265923
6	rs7769820	UHRF1BP1*	34805386	T	C		6.82 ⅹ 10-3	1.15609		7.72 ⅹ 10-26	1.33935		8.79 ⅹ 10-3	0.921811
20	rs6037105	ZNF337	25671840	A	C		4.06 ⅹ 10-3	1.3422		2.56 ⅹ 10-10	-1.34702		8.89 ⅹ 10-3	0.355117
BP, base pair; CD; Crohn's disease; eQTL, expression quantitative trait loci; GWAS, genome-wide association study; HEIDI, heterogeneity in dependent instruments; OR, odds ratio; P; P value; SMR, Summary-data-based Mendelian Randomization; SNP, single nucleotide polymorphism; TWAS, transcriptome-wide association study; Bold: pairs of lead SNP and gene in established IBD susceptibility loci. *Overl…
